# Supplementary material for: Emotion Recognition in Preterm and Full-Term School-Age Children
Source: Int J Environ Res Public Health. 2022 May 26;19(11):6507. doi: 10.3390/ijerph19116507 (PMC9180201; doi:10.3390/ijerph19116507)
Supplement: Supplementary file 1 [file ijerph-19-06507-s001.zip]

Archive with 1 entries (1 files):
- ijerph-1706627-supplementary.pdf
